# Supplementary material for: Integrated Analysis of Transcriptomes and Pectinase Gene Families Reveals a Novel Pathway Mediating Tomato Fruit Malformation
Source: Int J Mol Sci. 2025 Nov 4;26(21):10739. doi: 10.3390/ijms262110739 (PMC12608487; doi:10.3390/ijms262110739)
Supplement: Supplementary file 1 [file ijms-26-10739-s001.zip › Table S7.xlsx]

## Sheet: Sheet1
Table S7 Predicted pectinase secondary structure
Protein	Percentage
	Alpha Helix	Extended Strand	Beta Turn	Random Coil
SlPL2	21.92	24.03	5.84	48.21
SlPL4	22.2	21.08	3.36	53.36
SlPL6	25.39	20.49	2.23	51.89
SlPL7	15.58	24.62	2.26	57.54
SlPL11	22.37	22.59	2.85	52.19
SlPL12	14.96	24.44	2.49	58.1
SolycPME4	35.56	16.75	4.96	42.74
SolycPME5	38.5	17.52	4.2	39.78
SolycPME9	37.68	17.75	5.43	39.13
SolycPME12	13.73	18.63	7.84	59.8
SolycPME18	41.23	17.54	4.82	36.4
SolycPME30	31.53	19.28	5.02	44.18
SolycPME39	21.74	23.91	5.43	48.91
SolycPME40	18.42	25.73	6.14	49.71
SolycPME42	37.73	15.31	5.42	43.54
SolycPME47	38.48	16.84	4.79	39.89
SolycPME48	33.13	14.88	4.29	47.7
SolycPME78	21.35	25.73	6.14	46.78
SolycPME79	37.03	17.71	5.19	40.07
SlPG8	6.9	35.63	3.79	53.67
SlPG15	4.59	38.27	4.34	52.81
SlPG17-2	12.13	12.13	12.13	48.74
SlPG24-1	6.2	40.83	4.65	48.32
SlPG24-4	5.94	40.83	4.65	48.58
SlPG24-6	8.31	39.55	4.53	47.61
SlPG24-8	7.14	39.54	4.59	48.72
SlPG24-9	7.4	38.78	4.59	49.23
SlPG36	7.65	38.52	4.34	49.49
SlPG38-1	8.19	38.71	4.22	48.88
SlPG38-2	10.12	37.04	3.95	48.89
SlPG44	9.38	37.78	4.2	48.64
SlPG45	11.95	37.32	4.15	46.59
SlPG56-2	16.26	30.89	6.5	46.34
SlPG56-3	10.92	31.26	3.64	54.18
