# Supplementary material for: Integrated Analysis of Transcriptomes and Pectinase Gene Families Reveals a Novel Pathway Mediating Tomato Fruit Malformation
Source: Int J Mol Sci. 2025 Nov 4;26(21):10739. doi: 10.3390/ijms262110739 (PMC12608487; doi:10.3390/ijms262110739)
Supplement: Supplementary file 1 [file ijms-26-10739-s001.zip › Table S8.xlsx]

## Sheet: Sheet1
Table S8 Primers used for subcellular localization
Gene	Forward primer（5' to 3'）		Reverse primer（5' to 3'）
SlPL7	AGAACACGGGGGACGAGCTCATGGAGTATTCTTATAGAACAAAAATTAATGTATTATTCATTG	ACCATGGTGTCGACTCTAGAACATGGGCGTCGAATCTTGCAAG
SlPME9	AGAACACGGGGGACGAGCTCATGACAAAGAAGGTGGTAATTGGTGGAAT	ACCATGGTGTCGACTCTAGACACCTTCATCATGCCAGCTTCATAG
